# Supplementary material for: Influence of Interface Modification on the Moisture Absorption and Thermal Resistance of Ramie Fiber/Degradable Epoxy Composites
Source: Materials (Basel). 2024 Apr 12;17(8):1779. doi: 10.3390/ma17081779 (PMC11051379; doi:10.3390/ma17081779)
Supplement: Supplementary file 1 [file materials-17-01779-s001.zip]

Archive with 1 entries (1 files):
- materials-2945139-supplementary.pdf
